# Supplementary material for: Coupling Bulk Phase Separation of Disordered Proteins to Membrane Domain Formation in Molecular Simulations on a Bespoke Compute Fabric
Source: Membranes (Basel). 2021 Dec 23;12(1):17. doi: 10.3390/membranes12010017 (PMC8779898; doi:10.3390/membranes12010017)
Supplement: Supplementary file 1 [file membranes-12-00017-s001.zip]

Archive with 9 entries (9 files):
- SM1-small.mov
- SM2-small.mov
- SM3-small.mov
- SM4-small.mov
- SM5-small.mov
- SM6-small.mov
- SM7-small.mov
- SM8-small.mov
- SM9-small.m4v
